# Supplementary material for: Ubiquitination dynamics in the early-branching eukaryote Giardia intestinalis
Source: Microbiologyopen. 2013 Apr 23;2(3):525–39. doi: 10.1002/mbo3.88 (PMC3684764; doi:10.1002/mbo3.88)
Supplement: Supplementary file 9 [file mbo30002-0525-SD9.txt]

XP_001708867 238596 RNA polymerase large subunitRpb1 2 119
XP_001708583 144869 DNA-directed RNA polymerase RPB2 (RNA polymerase beta subunit) 6 274 2 92
XP_001706594 105079 Transcription factor,putative 2 99
XP_001708536 35203 Fibrillarin-like pre-rRNA processing protein Narcisi etal 3 137
XP_001709373 55296 Nucleolar protein NOP2 (methyltransferase) 2 113
XP_001707973 109178 Spindle pole protein,putative (chromosome segregation protein SMC) 2 163
XP_001705612 220913 5'-3'exoribonuclease 2 2 97
XP_001704715 13848 Histone H2A 2 150 9 603
ABV60223 12398 histone H2B 9 573
XP_001707235 16292 Histone H3 3 198
ABV60243 8773 histone H4 6 413
BAA06215 90464 elongation factor 2 (EF2) 11 620 11 558 2 143
XP_001707321 45169 Elongation factor 1-gamma (EF1gamma) 2 125
XP_001704069 24724 Translation elongation factor (EF1beta) 2 150
XP_001708522 70231 Arginyl-tRNA synthetase 2 124 6 352
XP_001705722 62541 Aspartyl-tRNA synthetase 5 291 11 703
XP_001705007 87528 Glutaminyl-tRNA synthetase 6 362 3 155
XP_001707446 80061 Glutaminyl-tRNA synthetase 9 538 2 124
XP_001707384 65910 Lysyl-tRNA synthetase 3 167
XP_001705100 78963 Threonyl-tRNA synthetase 5 352 2 75 2 96
XP_001709365 139119 Valine-tRNA ligase 2 63
XP_001706205 74998 RNase Linhibitor (Ribosome maturation and Translation) 2 98
XP_001705172 204027 RRNA biogenesis protein RRP5 (Ribosomal biogenesis) 9 419 3 153
XP_001704254 27002 Ribosomal protein L2 4 230 5 257
XP_001705236 42596 Ribosomal protein L3 9 546 11 771 4 212 3 164 2 118
XP_001708810 34947 Ribosomal protein L4 10 656 7 469 5 382 2 126
XP_001706234 33856 Ribosomal protein L5 2 100
XP_001705231 27023 Ribosomal protein L7 6 361 9 585 3 154
XP_001706321 25348 Ribosomal protein L7a 4 272 6 346 4 296 3 175
XP_001705797 20823 Ribosomal protein L9 11 648 9 529 8 502 2 165
XP_001707575 24963 Ribosomal protein L10a 4 196 2 149 4 232 3 174
XP_001706797 19705 Ribosomal protein L11 4 219 5 332 3 166 3 179
Supplementary Table 1
Proteins identifiedwiththe in-vitro ubiquitinationassay 
Trophozoites Cyst
24 hoursEncystationinductiontime 0 hours 6 hours 12 hours 48 hours
Accession 
number
Mass Description Peptides Mascot
score
Peptides Mascot
score
Peptides Mascot
score
DNA/RNAMetabolism (Replication,segregation,transcription)
ND ND
Mascot
score
Peptides Mascot
score
Peptides
NDND ND
ND
ND ND ND ND
ND ND ND ND
ND
ND ND ND
ND ND
ND
ND
ND ND ND ND
ND
ND
ND ND ND
ND ND
ND ND ND
ND
ND ND ND
ND ND
ND ND
ND
ND ND
ND
ND ND ND ND
ND
ND
ND ND ND ND
ND ND ND
ND ND ND ND
Histone
ND ND ND
ND ND ND ND
ND ND ND ND
ND ND ND ND
ND
ND
ND
Translation
ND
ND ND ND ND
ND
ND
ND
ND
NDNDNDXP_001704829 22839 Ribosomal protein L13a 9 533 9 564 7 384 7 488 3 232
XP_001709584 14732 Ribosomal protein L14 2 133
XP_001707606 18650 Ribosomal protein L17 2 68
XP_001709691 20130 Ribosomal protein L18 2 116 4 174 2 130 3 173 2 119
XP_001705001 20552 Ribosomal protein L18a 2 73
XP_001710022 18227 Ribosomal protein L21 6 284 7 432 3 104 5 225
XP_001706142 15994 Ribosomal protein L23A 5 334 4 371
XP_001705268 11950 Ribosomal protein L24A 2 112 2 95
XP_001709840 15322 Ribosomal protein L27 7 578 6 539 6 459 7 605 4 313
XP_001704050 17100 Ribosomal protein L27a 2 135 3 157
XP_001709269 11659 Ribosomal protein L30 2 94 2 103 2 116
XP_001706140 12132 Ribosomal protein L31B 4 244 4 311 4 247 3 207
XP_001706078 15919 Ribosomal protein L32 2 150 4 232 3 174 3 219 2 149
XP_001706089 13471 Ribosomal protein L34 2 110 4 258
XP_001706548 13862 Ribosomal protein L35a 8 518 5 296 3 297 2 134
XP_001704191 10534 Ribosomal protein L36-1 2 73
XP_001706189 10276 Ribosomal protein L37 3 179 2 141 4 190
XP_001705992 26688 Ribosomal protein S2 5 386 3 172 2 143 3 153
XP_001708724 24703 Ribosomal protein S3 2 212 8 466 5 388 4 312
XP_001705170 28327 Ribosomal protein S3a 2 286 5 428 3 213 2 137
XP_001707248 30374 Ribosomal protein S4 6 274 7 408 4 217 3 167
XP_001704024 20993 Ribosomal protein S5 2 131 2 101
XP_001706339 21621 Ribosomal protein S9 2 138 2 65
XP_001705221 15355 Ribosomal protein S10B 8 370 2 103 8 364 6 285
EES99335 21890 Ribosomal protein S11 10 541 7 518 2 84 6 392
XP_001704776 14326 Ribosomal protein S12 6 345 4 226 5 273
XP_001706152 15698 Ribosomal protein S14 7 507 2 137 5 426 4 291
XP_001706502 17569 Ribosomal protein S16 3 227 3 210
XP_001709586 14024 Ribosomal protein S20 2 138 2 100 3 128 2 97
XP_001705391 12735 Ribosomal protein S26 2 83
XP_001708809 15442 Ribosomal protein S29A 5 247
XP_001704733 67330 Chaperone protein dnaJ 5 297 2 97 5 242 5 348 2 233
XP_001705621 94719 Heat-shock protein,putative 7 522 3 174 2 169
BAD83616 39977 cytosolic-type hsp90 N-Terminal (HSP90-alpha GI:157436100) 4 175
BAD83617 40711 cytosolic-type hsp90 C-Terminal (HSP90-alpha GI:157433563) 3 155
XP_001709001 97685 Caseinolityc peptidase B ClpB (chaperone ATPase) 7 323
XP_001706090 25742 Protein disulfide isomerase PDI1 2 131 2 69 17 1370 14 1131
XP_001707782 50357 Protein disulfide isomerase PDI2 2 213 5 265 2 180
ND
ND ND
Folding
ND ND
ND ND
NDND ND ND
ND
ND ND ND
ND
ND
Trophozoites
Encystationinductiontime 0 hours 24 hours 48 hours
Mascot
score
PeptidesAccession 
number
Mass Description Peptides Mascot
score
Peptides Mascot
score
PeptidesMascot
score
Peptides
ND ND ND ND
ND ND ND ND
Mascot
score
Cyst
6 hours 12 hours
ND ND ND ND
ND
ND ND ND
ND ND
ND ND ND
ND ND ND
ND
ND ND ND ND
ND ND
ND
ND
ND
ND ND ND
ND ND
ND ND ND
ND
ND ND
ND
ND ND ND
ND
ND
ND ND ND ND
ND
ND
ND
ND ND
ND
NDXP_001704962 79444 Dynamin 14 1050 18 1237 2 172 6 396 3 169
AAM83403 206832 putative clathrin heavy chain 9 548 3 137 14 827 5 276
XP_001708133 86961 Alpha adaptin (AP-2 alpha) 2 178
AAM27210 122887 putative adaptor protein complex large chain subunitBetaB (AP-2 Beta) 4 252 3 174
XP_001709302 87429 Vacuolar protein sorting 35 (RETROMER endosomes to golgi) 2 105 7 347
XP_001704135 71473 Vacuolar ATPsynthase catalytic subunitA 3 259 9 622
XP_001705680 54694 Vacuolar ATPsynthase subunitB 2 136
XP_001709085 467183 Lipopolysaccharide-responsive and beige-like anchor protein 2 164 5 315
XP_001706385 26310 Synaptobrevin-like protein 2 69
XP_001703953 90584 NSF(N-ethylmaleimide sensitive factor - ATPase) 8 539
XP_001704291 89529 NSF(N-ethylmaleimide sensitive factor - ATPase) 2 419
XP_001709737 114526 Kinesin-3 16 1223 2 115 2 72
XP_001709752 120423 Kinesin-3 3 929
XP_001704310 33849 Alpha-1 giardin 3 174 11 595
XP_001708837 33280 Alpha-3 giardin 6 398
XP_001705104 37311 Alpha-10 giardin 4 217
AAN78305 48858 alpha-tubulin 2 194 2 292 5 417
CAA29923 49777 beta-tubulin 2 91 2 338 2 355 3 350
XP_001709528 88582 VSP 4 746
XP_001708046 25847 VSP 2 168
XP_001704987 73979 Flagella associated protein 2 71
XP_001706983 76693 VSPwith INR Variant-specific surface protein (WB-9B10) 2 145 6 304
XP_001710286 78575 Dipeptidyl-peptidase III 6 302 2 89
XP_001706477 49622 Xaa-Pro dipeptidase 2 89
XP_001704423 61799 Cathepsin Lprecursor 2 146
XP_001704875 128408 Metalloprotease,insulinase family 2 81
CAA49657 8597 ubiquitin 3 386 2 212 2 225 3 232
XP_001708030 121326 Ubiquitin-conjugating enzyme E1 17 1185 5 342
XP_001705864 20249 Ubiquitin-conjugating enzyme E2-17 kDa 3 2 76
XP_001706028 135785 26S proteasome non-ATPase regulatory subunit2 (Rpn1) 2 112
XP_001709153 147519 26S proteasome regulatory subunit,putative (Rpn2) 4 236
XP_001709043 29385 Glucosamine-6-phosphate isomerase GNP 9 565 4 234
XP_001708988 22784 Glucose 6-phosphate N-acetyltransferase GNA 3 263
AAO31976 56389 phosphoacetylglucosamine mutase AGM 4 301
Cyst
Encystationinductiontime 0 hours 6 hours 12 hours 24 hours 48 hours
Trophozoites
Accession 
number
Mass Description Peptides PeptidesMascot
score
Peptides Mascot
score
Peptides Mascot
score
Transport,sortingandendocytosis
ND
ND ND ND ND
Mascot
score
Peptides Mascot
score
ND
ND ND ND
ND ND ND
ND ND ND ND
ND ND ND
ND ND ND
ND
ND ND ND ND
ND ND ND
ND ND
ND ND ND
ND
ND ND ND
Cytoskeleton
ND ND ND
ND
ND ND
ND ND ND ND
ND
ND
ND ND ND ND
ND ND
ND
ND ND ND
ND ND
Proteases
ND
ND ND ND
ND
ND ND ND ND
ND ND ND ND
ND
ND
ND
Ubiquitin-Proteasome system
ND
ND ND ND
ND ND ND ND
ND ND ND ND
ND ND ND ND
ND ND ND ND
N-acetylgalactosamine synthesis (GalNAc)
ND ND ND
ND ND ND ND
ND ND ND NDXP_001705744 78033 Acetyl-CoA synthetase 11 759 3 270 13 813 3 205
XP_001710279 106638 Acyl-CoA synthetase 3 190 7 434 2 89
XP_001704525 58268 Alanine aminotransferase,putative 4 225 2 83
XP_001710238 97053 Alcohol dehydrogenase 15 1022 17 1037
XP_001705763 44777 Alcohol dehydrogenase lateral transfer candidate 2 98
XP_001705755 64072 Arginine deiminase 25 1496 2 88 12 890 13 909
XP_001707670 46574 A-type flavoprotein lateral transfer candidate 9 459 9 517 4 241
XP_001704865 91419 1,4-alpha-glucan branching enzyme 5 287
XP_001705733 195727 4-alpha-glucanotransferase,amylo-alpha-1,6-glucosidase 11 785
XP_001706738 65031 2,3-bisphosphoglycerate-independentphosphoglycerate mutase 18 1330
XP_001709668 67960 CTPsynthase 2 134
EFF74053 31682 dihydrodipicolinate synthase 2 100
XP_001705909 63783 DRAPdeaminase 3 213 4 280 2 160
XP_001709477 46183 Farnesyl diphosphate synthase 4 224
XP_001710050 35173 Fructose-bisphosphate aldolase 25 1844 30 1879 23 1492
XP_001706734 37670 Glucokinase 3 192
XP_001705324 98240 Glutamate synthase 4 301 2 125 8 566
AAB18421 36280 glyceraldehyde 3-phosphate dehydrogenase 13 976 10 721 11 730 5 303 2 97
XP_001706726 84990 Glycogen synthase,putative 4 277 2 89 4 251
XP_001709411 84475 Long chain fatty acid CoA ligase,putative 5 291
XP_001707118 35453 Malate dehydrogenase 2 183
AAL59603 51439 NADH oxidase 8 480
XP_001707974 53283 NADH oxidase lateral transfer candidate 11 665 16 1196 20 1461 26 1979
XP_001706095 16764 Nucleoside diphosphate kinase 2 177
AAG47713 72005 phosphoenolpyruvate carboxykinase 4 264 3 151
XP_001706998 43555 Phosphoglycerate kinase 5 322 7 583 9 687 6 471
XP_001705528 39272 Phosphatidylinositol transfer protein alpha isoform 2 74
XP_001708591 88378 Purine nucleoside phosphorylase lateral transfer candidate 3 150 5 307
XP_001707507 59907 Pyrophosphate-fructose 6-phosphate 1-phosphotransferase alpha subunit 14 979 5 182
XP_001708948 131700 Pyruvate-flavodoxin oxidoreductase 4 222 22 1192 53 3327
XP_001708704 138821 Pyruvate-flavodoxin oxidoreductase 2 114 23 1293 4 206 4 191
AAD55757 56004 putative pyruvate:ferredoxin oxidoreductase 2 2 88 2 89 5 253
XP_001709529 60468 Pyruvate kinase 16 1311 3 127 17 1330 13 837
AAF19604 57352 pyruvate kinase 5 306 2 157 3 163
AAC47168 97563 pyruvate,phosphate dikinase 2 195 36 2477 12 730 21 1442 6 442
AAD51093.1 22464 thioredoxin peroxidase homolog 5 259
AAM94634 63181 threonine dehydratase 4 242
AAB01342 27837 triose phosphate isomerase 3 158
XP_001707342 34243 UPL-1 Uridine phosporylase 7 372 2 138,68
Trophozoites Cyst
Encystationinductiontime 0 hours 6 hours 12 hours 24 hours 48 hours
Peptides Mascot
score
PeptidesAccession 
number
Mass Description Peptides Mascot
score
Metabolic enzymes 
ND
ND ND
Mascot
score
Peptides Mascot
score
PeptidesMascot
score
ND ND ND
ND ND ND
ND ND ND ND
ND
ND ND ND ND
ND
ND ND ND ND
ND ND ND
ND ND ND ND
ND ND ND ND
ND ND
ND ND ND ND
ND ND
ND ND
ND ND ND ND
ND ND
ND ND ND ND
ND ND ND ND
ND ND ND ND
ND
ND
ND ND ND
ND
ND ND ND
ND ND ND
ND ND
ND ND ND
ND
ND 26
ND
ND ND
ND
ND ND
ND ND ND ND
ND ND ND
ND
ND ND
ND
ND ND ND
ND ND ND NDXP_001704181 65984 Uridine kinase 3 182
XP_001704895 76275 Kinase 4 259 4 251 3 202
XP_001709026 133112 Kinase,NEK 7 482
XP_001707221 124703 Kinase,NEK 4 175
XP_001707357 90500 Kinase,NEK 12 648 7 470 3 242 2 78
XP_001704268 66922 Kinase,NEK 4 212
XP_001708517 53003 Kinase,NEK 2 157
XP_001706081 41498 Kinase,NEK 2 120
XP_001709229 34298 Kinase,NEK 2 95
XP_001708873 33835 Kinase,NEK 2 110
XP_001710036 32597 Kinase,NEK 3 122 9 578 4 267 3 128
XP_001709632 112591 Kinase,NEK-frag 3 135
XP_001705714 189834 Kinase,CDC7 10 611 3 131 5 284
XP_001705269 46050 Kinase,CAMK CAMKL 2 79 4 223
XP_001704849 97169 Kinase,CMGC DYRK 2 202 2 149
XP_001706920 54793 Kinase,CMGC CK2 4 239
XP_001709931 32823 Kinase,CMGC CDK 3 119
XP_001704058 35197 Kinase,CMGC CDK 2 103
XP_001705776 77123 Kinase,PLK 2 111
XP_001707209 103239 Kinase,SCY1 2 116
XP_001705743 72237 Phosphatase,putative 3 160 2 89 3 123 2 89
XP_001707645 39732 Ser/Thr phosphatase PP2A-2 catalytic subunit 2 109
XP_001705519 41253 Developmentally regulated GTP-binding protein 1 2 164
XP_001708553 51320 G1 to S phase transition protein 1,putative 2 79
AAN73430 41232 extracellular signal-regulated kinase 2 4 333
XP_001710268 125741 Protein 21.1 3 195 2 178 2 123 2 75
XP_001710302 124254 Protein 21.1 6 387 6 469 3 241
XP_001705792 113860 Protein 21.1 3 126
XP_001709256 112759 Protein 21.1 3 143
XP_001705064 95163 Protein 21.1 18 1463 3 201 4 294 3 176
XP_001705461 93867 Protein 21.1 2 124
XP_001709481 87536 Protein 21.1 2 131
XP_001708876 79617 Protein 21.1 5 431
XP_001704344 64147 Protein 21.1 7 369 2 57
XP_001704817 59732 Protein 21.1 4 187
XP_001708396 36947 Protein 21.1 2 133 3 160
XP_001704622 25568 Protein 21.1 2 150
Mascot
score
Peptides
24 hours 48 hours
ND ND ND ND
PeptidesAccession 
number
Mass Description Peptides
Trophozoites Cyst
Encystationinductiontime 0 hours 6 hours 12 hours
ND
Mascot
score
Kinases andphosphatases (signalling)
ND ND
Mascot
score
Peptides Mascot
score
PeptidesMascot
score
ND ND ND
ND ND ND
ND ND ND ND
ND
ND
ND ND ND ND
ND
ND
ND ND ND ND
ND ND ND
ND
ND ND ND
ND ND ND
ND
ND ND
ND ND ND
ND ND ND
ND ND ND ND
ND ND ND ND
ND ND ND ND
ND ND ND ND
ND ND ND ND
ND
ND ND ND ND
ND ND ND ND
ND ND ND ND
ND ND ND ND
Protein21.1 (Ankirindomains involvedinprotein-proteininteraction)
ND
ND ND
ND ND ND ND
ND ND ND ND
ND ND ND
ND ND ND ND
ND ND ND ND
ND
ND ND
ND ND ND ND
ND ND ND
ND ND
ND
ND
ND NDXP_001705438 80094 Hypothetical protein GL50803_115478 2 107 3 188
XP_001707402 149661 Hypothetical protein GL50803_101278 4 262 5 310 3 147
XP_001708344 53337 Hypothetical protein GL50803_94463 3 141 4 227
XP_001706533 240913 Hypothetical protein GL50803_94117 5 266 2 146 9 490 8 416
XP_001706938 26704 Hypothetical protein GL50803_28699 2 124
XP_001707013 15445 Hypothetical protein GL50803_24451 3 119
XP_001707206 49034 Hypothetical protein GL50803_23017 2 116 2 67
XP_001707920 146544 Hypothetical protein GL50803_22543 2 61
XP_001706898 42334 Hypothetical protein GL50803_21628 2 107
XP_001708629 35393 Hypothetical protein GL50803_17400 2 70
XP_001706499 179239 Hypothetical protein GL50803_17332 23 1436
XP_001704754 26971 Hypothetical protein GL50803_16794 2 164
XP_001707556 103032 Hypothetical protein GL50803_16653 2 82
XP_001707576 88291 Hypothetical protein GL50803_16648 2 147
XP_001707037 29665 Hypothetical protein GL50803_16424 2 110
XP_001709409 83582 Hypothetical protein GL50803_16353 5 313 4 251 2 139 2 122
XP_001704054 110474 Hypothetical protein GL50803_16312 2 148
XP_001707019 52068 Hypothetical protein GL50803_11380 3 173 6 360
XP_001706436 42667 Hypothetical protein GL50803_9861 5 483 4 220 4 240 2 137
XP_001707432 213593 Hypothetical protein GL50803_9183 24 1472
XP_001708788 52292 Hypothetical protein GL50803_9098 3 149
XP_001709369 28631 Hypothetical protein GL50803_8770 3 143 2 111
XP_001704451 37155 Hypothetical protein GL50803_8692 3 226 4 233
XP_001706561 56796 Hypothetical protein GL50803_8528 15 804 12 690 7 457
XP_001709157 21146 Hypothetical protein GL50803_7244 2 81
XP_001704720 63159 Hypothetical protein GL50803_6617 3 164
XP_001705314 17331 Hypothetical protein GL50803_6171 2 157 6 382 2 97
XP_001707179 29613 Hypothetical protein GL50803_5800 2 138
XP_001704815 170142 Hypothetical protein GL50803_4595 3 196 4 162
XP_001705344.1 72703 Hypothetical protein GLP15_1799 3 205
XP_001704350 41094 HZGJ (WD40 Domain) 2 106
XP_001709096 38488 WD-40 repeatprotein family 3 101
XP_001706755 28540 14-3-3 protein 2 112
ND
Peptides
Trophozoites Cyst
6 hours 12 hours 24 hours 48 hours
Accession 
number
Mass Description
ND
Peptides
Encystationinductiontime 0 hours
ND ND
Mascot
score
Peptides Mascot
score
Peptides Mascot
score
Peptides Mascot
score
ND ND ND
Mascot
score
Hypotheticalproteins
ND ND ND
ND ND
ND
ND ND ND ND
ND ND ND ND
ND
ND ND ND ND
ND ND ND
ND ND ND ND
ND ND ND ND
ND ND ND ND
ND ND ND ND
ND
ND ND ND ND
ND ND ND ND
ND ND
ND
ND ND ND ND
ND ND ND
ND ND ND ND
ND ND ND ND
ND ND
ND ND ND
ND ND ND
ND ND
ND ND ND
ND
ND
ND ND
ND
ND
ND ND ND
ND ND
ND
Others
ND
ND
ND ND
TOTAL 151 95
ND
ND
ND ND
ND ND ND
67 5770
ND ND
ND:Notdetected
