# Supplementary material for: Ubiquitination dynamics in the early-branching eukaryote Giardia intestinalis
Source: Microbiologyopen. 2013 Apr 23;2(3):525–39. doi: 10.1002/mbo3.88 (PMC3684764; doi:10.1002/mbo3.88)
Supplement: Supplementary file 10 [file mbo30002-0525-SD10.txt]

XP_001707321 45169 Elongation factor 1-gamma 3 184
XP_001705202 49461 Acid sphingomyelinase-like phosphodiesterase 3b precursor 11 753
XP_001704525 58268 Alanine aminotransferase,putative 11 583
XP_001710238 97053 Alcohol dehydrogenase 12 740
XP_001705763 44777 Alcohol dehydrogenase lateral transfer candidate 8 595
XP_001704310 33849 Alpha-1 giardin 3 149
XP_001704865 91419 1,4-alpha-glucan branching enzyme 11 573
XP_001709888 137989 4-alpha-glucanotransferase 4 349
XP_001705176 55050 Aminoacyl-histidine dipeptidase 4 167
XP_001705755 64072 Arginine deiminase 10 693
XP_001706738 65031 2,3-bisphosphoglycerate-independentphosphoglycerate mutase 18 1275
XP_001708626 40764 Chaperone protein dnaJ 8 625
XP_001705909 63783 DRAPdeaminase 2 103
XP_001704962 79444 Dynamin 14 864
XP_001706428 10423 Dynein lightchain 6 353
AAN73430 41232 extracellular signal-regulated kinase 2 5 356
XP_001706925 23825 FKBP-type peptidyl-prolyl cis-trans isomerase 2 126
XP_001710050 35173 Fructose-bisphosphate aldolase 18 1133
XP_001706734 37670 Glucokinase 5 241
XP_001709043 29385 Glucosamine-6-phosphate deaminase 5 378
XP_001704441 83004 Glucose-6-phosphate 1-dehydrogenase 15 1125
XP_001708857 64433 Glucose-6-phosphate isomerase 21 1339
XP_001705324 98240 Glutamate synthase 3 151
AAB18421 36280 glyceraldehyde 3-phosphate dehydrogenase 5 344
XP_001707988 118760 Glycerol-3-phosphate dehydrogenase 18 1370
XP_001705977 104765 Glycogen phosphorylase 43 2968
XP_001705621 94719 Heat-shock protein,putative 13 667
XP_001704350 41094 HZGJ 2 268
XP_001704895 76275 Kinase 10 531
XP_001708517 53003 Kinase,NEK 5 392
XP_001708873 33835 Kinase,NEK 2 126
XP_001705891 94310 Long chain fatty acid CoA ligase 5 7 336
XP_001707118 35453 Malate dehydrogenase 10 569
AAC47396 61459 malic enzyme 23 1570
XP_001708073 34656 Metallo-beta-lactamase superfamily protein 6 377
XP_001709257 46955 NADH oxidase 12 694
AAL59603 51439 NADH oxidase 12 694
P28724 49715 RecName:Full=NADP-specific glutamate dehydrogenase 10 1064
XP_001706095 16764 Nucleoside diphosphate kinase 4 258
XP_001709979 36394 Ornithine carbamoyltransferase 22 1187
XP_001707244 49507 Ornithine decarboxylase 6 265
CAC33857 21920 ORF-C4 14 944
XP_001704832 27620 Peroxiredoxin 1 5 295
XP_001705094 23170 20S proteasome alpha subunit4 7 419
XP_001706090 25742 Protein disulfide isomerase PDI1 12 807
XP_001705792 113860 Protein 21.1 7 476
XP_001709256 112759 Protein 21.1 2 146
XP_001705461 93867 Protein 21.1 7 619
XP_001709481 87536 Protein 21.1 5 372
XP_001708927 66176 Protein 21.1 13 880
XP_001704344 64147 Protein 21.1 22 1502
XP_001704817 59732 Protein 21.1 4 305
XP_001708948 131700 Pyruvate-flavodoxin oxidoreductase 3 204
AAC47168 97563 pyruvate,phosphate dikinase 7 555
XP_001709529 60468 Pyruvate kinase 6 407
XP_001707507 59907 Pyrophosphate-fructose 6-phosphate 1-phosphotransferase alpha subunit 16 992
Supplementary Table 2
Proteins presents inbothcontrolandin-vitro ubiquitinationassay
Trophozoites (0 hours of induction)
Mascot
score
2ISV_A 35203 Chain A,Structure OfGiardia Fructose-1,6-Biphosphate Aldolase In Complex With 
Phosphoglycolohydroxamate
15 678
Accession 
number
Mass Description PeptidesXP_001705797 20823 Ribosomal protein L9 3 207
XP_001704829 22839 Ribosomal protein L13a 5 237
XP_001705001 20552 Ribosomal protein L18a 5 258
XP_001706089 13471 Ribosomal protein L34 2 145
XP_001706548 13862 Ribosomal protein L35a 3 191
XP_001705221 15355 Ribosomal protein S10B 4 200
XP_001706152 15698 Ribosomal protein S14 4 265
XP_001705652 14721 Ribosomal protein S15A 4 168
XP_001704088 17443 Ribosomal protein S18 7 443
XP_001705100 78963 Threonyl-tRNA synthetase 10 593
XP_001707324 103951 Threonine dehydratase lateral transfer candidate 10 633
XP_001704614 77497 Transketolase 28 1819
XP_001706747 12110 Translation initiation factor 2 111
XP_001704069 24724 Translation elongation factor 3 264
CAA49657 8597 ubiquitin 2 124
XP_001707342 34243 UPL-1 3 130
XP_001704852 89521 VSP 4 261
XP_001706983 76693 VSPwith INR 9 565
XP_001707418 80704 Hypothetical protein GL50803_137685 3 111
XP_001704133 163092 Hypothetical protein GL50803_137753 4 295
XP_001708895 24005 Hypothetical protein GL50803_135885 7 528
XP_001707402 149661 Hypothetical protein GL50803_101278 24 1252
XP_001706533 240913 Hypothetical protein GL50803_94117 3 106
XP_001704399 89458 Hypothetical protein GL50803_24279 2 130
XP_001706499 179239 Hypothetical protein GL50803_17332 5 321
XP_001707081 35170 Hypothetical protein GL50803_16067 3 202
XP_001708469 38187 Hypothetical protein GL50803_15581 8 544
XP_001707432 213593 Hypothetical protein GL50803_9183 57 3804
XP_001705178 47560 Hypothetical protein GL50803_8405 3 194
XP_001709157 21146 Hypothetical protein GL50803_7244 3 139
XP_001704651 141975 Hypothetical protein GL50803_7130 5 329
XP_001710279 106638 Acyl-CoA synthetase 3 186
XP_001710238 97053 Alcohol dehydrogenase 23 1480
XP_001705763 44777 Alcohol dehydrogenase lateral transfer candidate 2 227
XP_001704865 91419 1,4-alpha-glucan branching enzyme 5 303
XP_001705176 55050 Aminoacyl-histidine dipeptidase 4 176
XP_001705755 64072 Arginine deiminase 2 123
XP_001706738 65031 2,3-bisphosphoglycerate-independentphosphoglycerate mutase 15 955
XP_001708626 40764 Chaperone protein dnaJ 2 67
XP_001706428 10423 Dynein lightchain 4 271
XP_001708857 64433 Glucose-6-phosphate isomerase 16 936
XP_001705007 87528 Glutaminyl-tRNA synthetase 3 157
XP_001707988 118760 Glycerol-3-phosphate dehydrogenase 7 377
XP_001705977 104765 Glycogen phosphorylase 43 2668
XP_001706726 84990 Glycogen synthase,putative 7 583
XP_001705621 94719 Heat-shock protein,putative 6 363
XP_001707118 35453 Malate dehydrogenase 3 173
AAC47396 61459 malic enzyme 3 180
AAL59603 51439 NADH oxidase 13 852
XP_001706095 16764 Nucleoside diphosphate kinase 6 409
XP_001709979 36394 Ornithine carbamoyltransferase 12 650
XP_001707244 49507 Ornithine decarboxylase 4 230
CAC33857 21920 ORF-C4 10 694
XP_001706090 25742 Protein disulfide isomerase PDI1 2 182
XP_001705064 95163 Protein 21.1 23 2114
XP_001708927 66176 Protein 21.1 8 493
Accession 
number
Mass Description Peptides Mascot
score
Chain A,Structure OfGiardia Fructose-1,6-Biphosphate Aldolase In Complex With 
Phosphoglycolohydroxamate
5
6 hours of induction
Accession 
number
Mass Description Peptides Mascot
score
3392ISV_A 35203XP_001704344 64147 Protein 21.1 4 231
XP_001708948 131700 Pyruvate-flavodoxin oxidoreductase 16 1041
AAC47168 97563 pyruvate,phosphate dikinase 3 200
XP_001707507 59907 Pyrophosphate-fructose 6-phosphate 1-phosphotransferase alpha subunit 2 127
XP_001706321 25348 Ribosomal protein L7a 2 100
XP_001705797 20823 Ribosomal protein L9 3 231
XP_001704829 22839 Ribosomal protein L13a 7 321
XP_001705001 20552 Ribosomal protein L18a 5 284
XP_001708724 24703 Ribosomal protein S3 2 144
XP_001705221 15355 Ribosomal protein S10B 3 182
XP_001706152 15698 Ribosomal protein S14 2 196
XP_001705652 14721 Ribosomal protein S15A 6 335
XP_001704088 17443 Ribosomal protein S18 12 646
XP_001708809 15442 Ribosomal protein S29A 2 130
XP_001705100 78963 Threonyl-tRNA synthetase 16 1040
AAM94634 63181 threonine dehydratase 2 118
XP_001704614 77497 Transketolase 6 294
XP_001704069 24724 Translation elongation factor 2 237
XP_001704135 71473 Vacuolar ATPsynthase catalytic subunitA 2 165
XP_001706983 76693 VSPwith INR 10 543
XP_001707402 149661 Hypothetical protein GL50803_101278 4 148
XP_001707432 213593 Hypothetical protein GL50803_9183 23 1609
XP_001709157 21146 Hypothetical protein GL50803_7244 4 196
XP_001706349 12010 Hypothetical protein GL50803_5890 3 172
XP_001705202 49461 Acid sphingomyelinase-like phosphodiesterase 3b precursor 10 710
XP_001704525 58268 Alanine aminotransferase,putative 5 192
XP_001710238 97053 Alcohol dehydrogenase 19 1143
XP_001705763 44777 Alcohol dehydrogenase lateral transfer candidate 6 435
XP_001705176 55050 Aminoacyl-histidine dipeptidase 14 820
XP_001705755 64072 Arginine deiminase 3 139
XP_001706738 65031 2,3-bisphosphoglycerate-independentphosphoglycerate mutase 22 1517
XP_001709001 97685 ClpB protein 5 199
XP_001710286 78575 Dipeptidyl-peptidase III 2 135
XP_001706428 10423 Dynein lightchain 5 346
AAN73430 41232 extracellular signal-regulated kinase 2 4 319
XP_001709477 46183 Farnesyl diphosphate synthase 3 185
XP_001706734 37670 Glucokinase 11 613
XP_001709043 29385 Glucosamine-6-phosphate deaminase 18 1074
XP_001704441 83004 Glucose-6-phosphate 1-dehydrogenase 12 832
XP_001708857 64433 Glucose-6-phosphate isomerase 33 2171
AAB18421 36280 glyceraldehyde 3-phosphate dehydrogenase 3 207
XP_001707988 118760 Glycerol-3-phosphate dehydrogenase 16 1251
XP_001705977 104765 Glycogen phosphorylase 41 2950
XP_001705621 94719 Heat-shock protein,putative 7 415
XP_001704350 41094 HZGJ 3 284
XP_001704895 76275 Kinase 8 494
XP_001706267 71458 Kinase,NEK 2 116
XP_001704268 66922 Kinase,NEK 9 481
XP_001708517 53003 Kinase,NEK 7 523
XP_001708873 33835 Kinase,NEK 3 157
XP_001705776 77123 Kinase,PLK 3 120
XP_001709085 467183 Lipopolysaccharide-responsive and beige-like anchor protein 2 76
XP_001707118 35453 Malate dehydrogenase 7 522
AAC47396 61459 malic enzyme 30 2111
XP_001708073 34656 Metallo-beta-lactamase superfamily protein 10 594
XP_001709257 46955 NADH oxidase 17 1155
Accession 
number
Mass Description Peptides Mascot
score
23
12 hours of induction
Accession 
number
Mass Description Peptides Mascot
score
13172ISV_A 35203 Chain A,Structure OfGiardia Fructose-1,6-Biphosphate Aldolase In Complex With 
PhosphoglycolohydroxamateAAL59603 51439 NADH oxidase 8 517
P28724 49715 RecName:Full=NADP-specific glutamate dehydrogenase 21 1836
XP_001706095 16764 Nucleoside diphosphate kinase 6 413
XP_001709979 36394 Ornithine carbamoyltransferase 24 1430
XP_001707244 49507 Ornithine decarboxylase 10 527
CAC33857 21920 ORF-C4 18 1046
XP_001705094 23170 20S proteasome alpha subunit4 5 321
XP_001706028 135785 26S proteasome non-ATPase regulatory subunit2 21 1294
XP_001706090 25742 Protein disulfide isomerase PDI1 10 785
XP_001709256 112759 Protein 21.1 5 254
XP_001705461 93867 Protein 21.1 5 449
XP_001709481 87536 Protein 21.1 8 489
XP_001708927 66176 Protein 21.1 11 765
XP_001704344 64147 Protein 21.1 26 1680
XP_001704817 59732 Protein 21.1 8 511
XP_001709808 57078 Protein 21.1 4 218
XP_001708591 88378 Purine nucleoside phosphorylase lateral transfer candidate 3 141
AAF19604 57352 pyruvate kinase 12 800
XP_001707507 59907 Pyrophosphate-fructose 6-phosphate 1-phosphotransferase alpha subunit 8 523
XP_001705231 27023 Ribosomal protein L7 2 72
XP_001705797 20823 Ribosomal protein L9 2 137
XP_001705001 20552 Ribosomal protein L18a 5 314
XP_001705221 15355 Ribosomal protein S10B 4 214
XP_001706152 15698 Ribosomal protein S14 5 276
XP_001704088 17443 Ribosomal protein S18 5 337
XP_001705100 78963 Threonyl-tRNA synthetase 20 1210
XP_001707324 103951 Threonine dehydratase lateral transfer candidate 6 345
XP_001704614 77497 Transketolase 23 1418
XP_001704069 24724 Translation elongation factor 3 255
XP_001709096 38488 WD-40 repeatprotein family 2 102
XP_001704133 163092 Hypothetical protein GL50803_137753 4 255
XP_001708895 24005 Hypothetical protein GL50803_135885 9 585
XP_001707402 149661 Hypothetical protein GL50803_101278 15 1039
XP_001706533 240913 Hypothetical protein GL50803_94117 6 344
XP_001704399 89458 Hypothetical protein GL50803_24279 13 777
XP_001709409 83582 Hypothetical protein GL50803_16353 2 96
XP_001708469 38187 Hypothetical protein GL50803_15581 7 487
XP_001707432 213593 Hypothetical protein GL50803_9183 89 6400
XP_001704451 37155 Hypothetical protein GL50803_8692 2 84
XP_001705178 47560 Hypothetical protein GL50803_8405 3 195
XP_001709157 21146 Hypothetical protein GL50803_7244 3 142
XP_001704720 63159 Hypothetical protein GL50803_6617 2 117
XP_001710238 97053 Alcohol dehydrogenase 14 912
XP_001706738 65031 2,3-bisphosphoglycerate-independentphosphoglycerate mutase 3 233
XP_001706428 10423 Dynein lightchain 4 314
XP_001709043 29385 Glucosamine-6-phosphate deaminase 19 1306
XP_001708857 64433 Glucose-6-phosphate isomerase 4 294
XP_001705977 104765 Glycogen phosphorylase 20 1411
XP_001704268 66922 Kinase,NEK 5 297
XP_001710036 32597 Kinase,NEK 2 64
XP_001707118 35453 Malate dehydrogenase 2 173
AAC47396 61459 malic enzyme 16 1109
AAL59603 51439 NADH oxidase 18 1285
P28724 49715 RecName:Full=NADP-specific glutamate dehydrogenase 17 1092
XP_001706095 16764 Nucleoside diphosphate kinase 2 98
XP_001709979 36394 Ornithine carbamoyltransferase 9 639
Accession 
number
Mass Description Peptides Mascot
score
24 hours of induction
Accession 
number
Mass Description Peptides Mascot
score
2ISV_A 35203 Chain A,Structure OfGiardia Fructose-1,6-Biphosphate Aldolase In Complex With 
Phosphoglycolohydroxamate
2 172CAC33857 21920 ORF-C4 11 815
XP_001705094 23170 20S proteasome alpha subunit4 3 145
XP_001706090 25742 Protein disulfide isomerase PDI1 8 575
XP_001710302 124254 Protein 21.1 3 161
XP_001708927 66176 Protein 21.1 8 618
XP_001704344 64147 Protein 21.1 7 379
XP_001709808 57078 Protein 21.1 3 209
XP_001708948 131700 Pyruvate-flavodoxin oxidoreductase 15 912
XP_001707507 59907 Pyrophosphate-fructose 6-phosphate 1-phosphotransferase alpha subunit 14 947
XP_001704614 77497 Transketolase 2 72
XP_001704069 24724 Translation elongation factor 2 124
XP_001707432 213593 Hypothetical protein GL50803_9183 15 929
XP_001705202 49461 Acid sphingomyelinase-like phosphodiesterase 3b precursor 3 206
XP_001710238 97053 Alcohol dehydrogenase 21 1279
XP_001704310 33849 Alpha-1 giardin 4 225
XP_001704865 91419 1,4-alpha-glucan branching enzyme 2 94
XP_001705733 195727 4-alpha-glucanotransferase,amylo-alpha-1,6-glucosidase 3 250
AAN78305 48858 alpha-tubulin 2 157
CAA29923 49777 beta-tubulin 3 177
XP_001706738 65031 2,3-bisphosphoglycerate-independentphosphoglycerate mutase 16 1012
XP_001708626 40764 Chaperone protein dnaJ 6 345
XP_001704962 79444 Dynamin 4 226
XP_001706428 10423 Dynein lightchain 4 297
XP_001706734 37670 Glucokinase 5 317
XP_001709043 29385 Glucosamine-6-phosphate deaminase 20 1395
XP_001704441 83004 Glucose-6-phosphate 1-dehydrogenase 8 551
XP_001708857 64433 Glucose-6-phosphate isomerase 32 2131
XP_001705007 87528 Glutaminyl-tRNA synthetase 4 231
AAB18421 36280 glyceraldehyde 3-phosphate dehydrogenase 3 270
XP_001707988 118760 Glycerol-3-phosphate dehydrogenase 20 1351
XP_001705977 104765 Glycogen phosphorylase 40 2940
XP_001706081 41498 Kinase,NEK 2 107
XP_001707118 35453 Malate dehydrogenase 3 267
AAC47396 61459 malic enzyme 32 2149
XP_001709257 46955 NADH oxidase 15 1057
AAL59603 51439 NADH oxidase 13 781
P28724 49715 RecName:Full=NADP-specific glutamate dehydrogenase 20 1945
XP_001709979 36394 Ornithine carbamoyltransferase 23 1484
CAC33857 21920 ORF-C4 14 885
AAO31976 56389 phosphoacetylglucosamine mutase 4 204
XP_001706090 25742 Protein disulfide isomerase PDI1 7 632
XP_001709256 112759 Protein 21.1 3 201
XP_001709481 87536 Protein 21.1 2 149
XP_001708927 66176 Protein 21.1 9 683
XP_001704344 64147 Protein 21.1 13 1003
XP_001704817 59732 Protein 21.1 4 261
XP_001709808 57078 Protein 21.1 12 961
XP_001708591 88378 Purine nucleoside phosphorylase lateral transfer candidate 6 333
XP_001708948 131700 Pyruvate-flavodoxin oxidoreductase 17 882
AAC47168 97563 pyruvate,phosphate dikinase 11 671
XP_001707507 59907 Pyrophosphate-fructose 6-phosphate 1-phosphotransferase alpha subunit 5 219
XP_001705797 20823 Ribosomal protein L9 2 137
XP_001704829 22839 Ribosomal protein L13a 5 301
XP_001705001 20552 Ribosomal protein L18a 2 143
XP_001707248 30374 Ribosomal protein S4 2 94
XP_001705221 15355 Ribosomal protein S10B 3 214
Mascot
score
PeptidesMascot
score
Accession 
number
Mass Description Peptides
7692ISV_A 35203 Chain A,Structure OfGiardia Fructose-1,6-Biphosphate Aldolase In Complex With 
Phosphoglycolohydroxamate
13
48 hours of induction
Accession 
number
Mass DescriptionXP_001706152 15698 Ribosomal protein S14 2 183
XP_001704088 17443 Ribosomal protein S18 4 177
XP_001704614 77497 Transketolase 11 681
XP_001706983 76693 VSPwith INR 8 399
XP_001706046 20820 Wos2 protein 4 193
XP_001708895 24005 Hypothetical protein GL50803_135885 8 445
XP_001710099 109857 Hypothetical protein GL50803_14584 2 115
XP_001707432 213593 Hypothetical protein GL50803_9183 70 5227
XP_001709157 21146 Hypothetical protein GL50803_7244 2 75
Accession 
number
Mass Description Peptides Mascot
score
