# Supplementary material for: Ubiquitination dynamics in the early-branching eukaryote Giardia intestinalis
Source: Microbiologyopen. 2013 Apr 23;2(3):525–39. doi: 10.1002/mbo3.88 (PMC3684764; doi:10.1002/mbo3.88)
Supplement: Supplementary file 11 [file mbo30002-0525-SD11.txt]

XP_001704895 Kinase 
Pfam:Kinase domain (1.9e-38) and 8 ankyrin motifs 
BAST: Homology with protein kinases ofCAMK family (Trichomonas vaginalis 1e-27) 6,12 y 24 hours
XP_001709026 Kinase,NEK Pfam:Kinase domain (6.5e-26) and 14 ankyrin motifs 0 hours
XP_001707221 Kinase,NEK Pfam:Kinase domain (2.1e-20) and 9 ankyrin motifs 48 hours
XP_001707357 Kinase,NEK Pfam:Kinase domain (1.4e-39) and 10 ankyrin motifs 0,6,12 y 24 hours
XP_001704268 Kinase,NEK 
Pfam:Kinase domain (2e-57) and 4 ankyrin motifs 
Pfam:CtIP_N domain (2.5e-02),N-terminal domain ofCtIPprotein.CtIPis a predominantly nuclear protein thatinteractwith BRAC1 E3-
ligase and BRCA1-associated RINGdomain protein (BARD1).CtIPparticip in transcriptional regulation,DNA repair,and control ofcellular 
cycle check points.
6 hours
XP_001708517 Kinase,NEK Pfam:Kinase domain (1.7e-36) 6 hours
XP_001706081 Kinase,NEK Pfam:Kinase domain (1.1e-68)  0 hours
XP_001709229 Kinase,NEK Pfam:Kinase domain (1.4e-39) 24 hours
XP_001708873 Kinase,NEK Pfam:Kinase domain (5.2e-45) 0 hours
XP_001710036 Kinase,NEK Pfam:Kianse domain (2.8e-36) 0,6,12 y 48 hours
XP_001709632 Kinase,NEK-frag Pfam:Kinase domain (1.8e-20) and 9 ankyrin motifs 0 hours
XP_001705714 Kinase,CDC7 Pfam:Kinase domain (2.3e-22)  0,12 y 24 hours
XP_001705269 Kinase,CAMK CAMKL
Pfam:Kianse domain (2.6e-63) 
BLAST:Homology with CBL-interacting protein kinase 3 proteins (CIPK3) (Arabidopsis lyrata 2e-53).CIPK3 interactwith Calcineurina B 
like (CBL) and have function in calcium signalling in Arabidopsis.
0 hours
XP_001704849 Kinase,CMGC DYRK Pfam:Kinase domain (3.1e-39)  6 hours
XP_001706920 Kinase,CMGC CK2 Pfam:Kinase domain (4.7e-47) 
BLAST:Homology with Casein kinase IIproteins (Candida tropicalis 1e-76)
0 y 48 hours
XP_001709931 Kinase,CMGC CDK 
Pfam:Dominio Kinasa (6e-74) 
BLAST:Homology with Cdc2 cyclin-dependentkinase (Cdk1) proteins (Xenopus laevis 2e-94)
0 hours
XP_001704058 Kinase,CMGC CDK 
Pfam:Kinase domain (1.5e-71) 
BLAST:Homology with Cdc2 cyclin-dependentkinase (Cdk1) proteins (Nicotiana tabacum 1e-106) 0 hours
XP_001705776 Kinase,PLK 
Pfam:Kinase domain (5.8e-64) Pfam:Two 
POLOBox domains (1.6e-09 y 7.3e-07) Polo o Polo-like kinasas tienen múltiples papeles durante el ciclo celular.
BLAST:Homology with Polo-like kinase proteins (Rattus norvegicus 2e-70)
0 hours
XP_001707209 Kinase,SCY1 BLAST:Homology with SCY1-like 2 CVAK104 proteins (Acyrthosiphon pisum 8e-12):CVAK104 in involved in intracellular transportwith 
SNAREs complex
0 hours
Supplementary Table 3
Sequences analysis of proteinkinases identifiedinthe invitroubiquitinationreaction 
Accesion number Descripción Results of BLAST,Pfam andSMARTanalysis EncystationtimeXP_001710268 Proteína 21.1 Pfam:Six ankyrin motifs. 0,6,12 y 48 hours
XP_001710302 Proteína 21.1 Pfam:Six ankyrin motifs. 0,12 y 48 hours
XP_001705792 Proteína 21.1
Pfam:Five ankyrin motifs.
BLAST:Homology with Cortactin-binding protein-2 (H.sapiens 2e-11).The binding cortactin proteins complex and cortactin regulate the 
cytoeskeleton actin polymerization.
0 hours
XP_001709256 Proteína 21.1
Pfam: Five ankyrin motifs.
BLAST:Homology with the spindle pole body component(Saccharomyces cerevisiae 7.8e-02). 6 hours
XP_001705064 Proteína 21.1 Pfam:Eleven ankyrin mitifs. 0,6,12 y 24 hours
XP_001705461 Proteína 21.1
Pfam: Six ankyrin motifs.
Pfam:BLOC1_2 (3.4e-03) - Biogenesis oflysosome-related organelles complex-1 subunit2 . 0 hours
XP_001709481 Proteína 21.1
Pfam: Three ankyrin motifs.                                                                                                                                                                                                                                       
Pfam: BRE1 (2.1e-04).BRE1 E3-Ubiquitin ligase - Histone H2B mono-ubiquitination. 48 hours
XP_001708876 Proteína 21.1
Pfam: Three ankyrin motifs.
BLAST:COG5243-HRD1.HRD1 protein is a E3-ligase HRD component.HRD is involved in ER-associated degradation system (ERAD). 48 hours
XP_001704344 Proteína 21.1 Pfam:Seven ankyrin motifs. 0 y 12 hours
XP_001704817 Proteína 21.1 Pfam:Eightankyrin motifs. 48 hours
XP_001708396 Proteína 21.1 Pfam:Seven ankyrin motifs. 6 y 48 hours
XP_001704622 Proteína 21.1 Pfam: Four ankyrin motifs. 48 hours
XP_001705438
Hypothetical protein 
GL50803_115478 
Pfam/SMART:Nine Ankyrin repeats.
Pfam:Myosin tail1 (7.7e-04) 
NCBIAnotation: Ankyrin and SMC_prok_A - chromosome segregation protein SMC.
0 and 48 hours
XP_001707402
Hypothetical protein 
GL50803_101278 Domains notdetected 0,12 and 24 hours
XP_001708344
Hypothetical protein 
GL50803_94463 Domains notdetected 6 and 48 hours
XP_001706533
Hypothetical protein 
GL50803_94117 Pfam:zf-DBF(1.7e-03) Zinc finger domain 0,6,12 and 24 hours
XP_001706938
Hypothetical protein 
GL50803_28699 Domains notdetected 0 hours
XP_001707013
Hypothetical protein 
GL50803_24451
Pfam:FGFDomain (8.2e-06).Fibrobastgrowtfactor family,proteins involved in growth and differentiation in a wide range ofcontexts.
NCBIAnotation: FGF- Acidic and basic fibroblastgrowth factor family. 48 hours
XP_001707206
Hypothetical protein 
GL50803_23017 
SMART/Pfam:FAD Domain 1.96e-08 (45 to 95 aa) The forkhead-associated (FHA) domain is a phosphopeptide recognition domain found 
in many regulatory proteins. 0 and 48 hours
XP_001707920
Hypothetical protein 
GL50803_22543 Domains notdetected 0 hours
XP_001706898
Hypothetical protein 
GL50803_21628 
Pfam:UPF0227 (8.9e-02).Despite being classed as uncharacterised proteins,the members ofthis family are almostcertainly enzymes that
are distantly related to the alpha/beta hydrolase fold. 0 hours
XP_001708629
Hypothetical protein 
GL50803_17400 Pfam:Cyclin (3.4e-17) 0 hours
XP_001706499
Hypothetical protein 
GL50803_17332 Pfam:DUF2890 (0.41).Domain ofunknown finction.This family is conserved in dsDNA adenoviruses ofvertebrates. 0 hours
Sequence analysis of Hypotheticalproteins identifiedwiththe in-vitro ubiquitinationreaction
Accession 
number
Description Results of BLAST,Pfam andSMARTanalysis Encystationtime 
Sequences analysis of protein21.1 identifiedwiththe in-vitroubiquitinationreaction 
Accesion number Descripción Results of BLAST,Pfam andSMARTanalysis EncystationtimeXP_001704754
Hypothetical protein 
GL50803_16794 
Pfam:DUF814 (2.4e-15).Domain ofunknown function.This domain occurs in proteins thathave been annotated as Fibronectin/fibrinogen 
binding protein by similarity. 0 hours
XP_001707556
Hypothetical protein 
GL50803_16653 
Pfam:FYVE zinger domain (2.7e-16).FYVE-type domains are divided into two known classes:FYVE domains thatspecifically bind to 
phosphatidylinositol 3-phosphate in lipid bilayers and FYVE-related domains ofundetermined function.MostFYVE domains targetproteins 
to endosomes by binding specifically to phosphatidylinositol-3-phosphate atthe membrane surface.
24 hours
XP_001707576
Hypothetical protein 
GL50803_16648 NCBIAnotation: Ankyrin and SMC_prok_A - chromosome segregation protein SMC 48 hours
XP_001707037 Hypothetical protein 
GL50803_16424 
Pfam:Mlf1IP(3.1e-04) Is the conserved central region ofa group ofproteins thatare putative transcriptional repressors.The structure 
contains a putative 14-3-3 binding motifinvolved in the subcellular localisation ofvarious regulatory molecules,and itmay be that
interaction with the transcription factor DREFcould be regulated through this motif.DREFregulates proliferation-related genes in 
Drosophila.
48 hours
XP_001709409
Hypothetical protein 
GL50803_16353 SMART:Transmembrane segment(C-terminal) 0,6,12 and 24 hours
XP_001704054
Hypothetical protein 
GL50803_16312 
Pfam:A2_M-N2 (4.4e-02).Alpha-2-macroglobulin family N-terminal region.The alpha-macroglobulin (aM) family ofproteins includes 
protease inhibitors.NCBI 
Anotation: putative PEP-CTERM system TPR-repeatlipoprotein;TIGR02917
0 hours
XP_001707019
Hypothetical protein 
GL50803_11380 Domains notdetected 0 and 12 hours
XP_001706436
Hypothetical protein 
GL50803_9861 Domains notdetected 0,6,12 and 24 hours
XP_001707432
Hypothetical protein 
GL50803_9183 
Pfam:MtfA (9.4e-02).MtfA (earlier known as YeeI) is a transcription factor A thatbinds Mlc (make large colonies),itselfa repressor of
glucose and hence a protein importantin regulation ofthe phosphoenolpyruvate:glucose-phosphotransferase (ptsG) system,the major 
glucose transporter in E.coli.
24 hours
XP_001708788
Hypothetical protein 
GL50803_9098
Pfam:MIP-T3 (1.8e-08) Microtubule-binding protein.This protein,which interacts with both microtubules and TRAF3 (tumour necrosis 
factor receptor-associated factor 3),is conserved from worms to humans. 0 hours
XP_001709369
Hypothetical protein 
GL50803_8770 
Pfam/NCBIAnotation: UDG(6.3e-05) Uracil DNA glycosylase superfamily.Uracil-DNA glycosylases are DNA repair enzymes thatexcise 
uracil residues from DNA by cleaving the N-glycosylic bond,initiating the base excision repair pathway. 0 and 12 hours
XP_001704451 Hypothetical protein 
GL50803_8692 
Pfam:CBS domain (4.2e-04 and 3.1e-07) CBS domains are small intracellular modules thatpair together to form a stable globular domain.
Pairs ofthese domains have been termed a Bateman domain.CBS domains have been shown to bind ligands with an adenosyl group such 
as AMP,ATPand S-AdoMet.CBS domains are found attached to a wide range ofother protein domains suggesting thatCBS domains may 
play a regulatory role making proteins sensitive to adenosyl carrying ligands.
NCBIAnotation: "TIM_phosphate_binding" TIM barrel proteins share a structurally conserved phosphate binding motifand in general 
share an eightbeta/alpha closed barrel structure.
0 and 6 hours
XP_001706561
Hypothetical protein 
GL50803_8528 Domains notdetected 0,12 and 24 hours
XP_001709157
Hypothetical protein 
GL50803_7244 SMART:Transmembrane segments (3) 6 hours
XP_001704720 Hypothetical protein 
GL50803_6617 
SMART:Transmembrane segments (C-terminal) Pfam:
DDOST_48KDa (1).Members ofthis family are involved in asparagine-linked protein glycosylation.In particular,dolichyl-
diphosphooligosaccharide-protein glycosyltransferase (DDOST),also known as oligosaccharyltransferase EC:2.4.1.119,transfers the high-
mannose sugar GlcNAc(2)-Man(9)-Glc(3) from a dolichol-linked donor to an asparagine acceptor in a consensus Asn-X-Ser/Thr motif.
0 hours
XP_001705314
Hypothetical protein 
GL50803_6171 Domains notdetected 0,6 and 12 hours
XP_001707179
Hypothetical protein 
GL50803_5800 
Pfam/NCBIAnotation: STARTDomain (2.2e-10).START(STeroidogenic Acute Regulatory (STAR) related lipid Transfer) Domain.These 
domains are 200-210 amino acid in length and occur in proteins involved in lipid transport(phosphatidylcholine) and metabolism,signal 
transduction,and transcriptional regulation.
0 hours
XP_001704815
Hypothetical protein 
GL50803_4595 Domains notdetected 0 and 24 hours
Accession 
number
Description Results of BLAST,Pfam andSMARTanalysis Encystationtime 
