# Supplementary material for: Ubiquitination dynamics in the early-branching eukaryote Giardia intestinalis
Source: Microbiologyopen. 2013 Apr 23;2(3):525–39. doi: 10.1002/mbo3.88 (PMC3684764; doi:10.1002/mbo3.88)
Supplement: Supplementary file 12 [file mbo30002-0525-SD12.txt]

Accession Number Protein Sequence Modifications ΔScore Charge m/z [Da] MH+ [Da] ΔM [ppm] RT[min] Ions Matched
XP_001706718.1 ubiiquitin LIFSGkQLEDNR  K6(GlyGly) 0,60 2 767,40563 1533,80398 1,26 27,55 15/22
XP_001704310.1 Alpha-1 giardin LAAYLINCACNDk  K13(GlyGly) 0,37 2 763,36168 1525,71608 1,48 28,69 17/34
XP_001704713.1 Dynein heavy chain EFELkK  K5(GlyGly) 0,16 2 454,24865 907,49003 1,80 39,42 7/10
XP_001704529.1 Elongation factor 1-alpha MVPQkPLCCETFNDYAPLGR  K5(GlyGly) 0,63 2 1198,56735 2396,12742 3,23 30,58 15/38
XP_001708346.1 Coiled-coil protein KkTEDFPKELAR  K2(GlyGly) 0,07 2 788,42108 1575,83488 -8,96 29,49 15/22
XP_001708480.1 Kinase,NEK EGGmkDK  M4(Oxidation) K5(LeuArgGlyGly) 0,21 2 582,29146 1163,57564 -7,00 22,79 7/12
XP_001708446.1 Alpha-SNAP QAEVkLK  K5(GlyGly) 0,05 2 465,27505 929,54283 1,43 21,52 8/12
XP_001708162.1 Hypothetical protein RMAkSLITPR  K4(GlyGly) 0,38 2 643,87120 1286,73513 -0,85 29,73 11/18
XP_001705756.1 Hypothetical protein AKAQkAAK  K5(GlyGly) 0,12 2 465,27564 929,54400 -9,40 21,67 11/14
Supplementary Table 4
Ubiquitinations sites identifiedinthe invitro/invivoanalysis 
