# Supplementary material for: Ubiquitination dynamics in the early-branching eukaryote Giardia intestinalis
Source: Microbiologyopen. 2013 Apr 23;2(3):525–39. doi: 10.1002/mbo3.88 (PMC3684764; doi:10.1002/mbo3.88)
Supplement: Supplementary file 13 [file mbo30002-0525-SD13.txt]

XP_001705755.1 64072 2 105 Arginine deiminase YES
XP_001709475.1 74296 9 598 Bip 
gi|159116020 33839 2 164 Carbamate kinase 
AAA19122.1 71288 7 476 Cytoplasmic 70 kDa heatshock protein YES
XP_001704962 79444 11 646 Dynamin YES
AAB18421 36280 3 225 Glyceraldehyde 3-phosphate dehydrogenase YES
BAJ33526 80770 12 660 Heatshock protein 90 
gi|159113998 36450 2 165 Hypothetical protein GL50803_115337
XP_001706898.1 42334 3 245 Hypothetical protein GL50803_21628 YES
XP_001706436.1 42667 6 319 Hypothetical protein GL50803_9861 YES
XP_001707782.1 50357 5 385 Protein disulfide isomerase PDI2 YES
XP_001707224.1 26688 2 78 Ribosomal protein S2 YES
XP_001709079.1 43227 6 414 Translation initiation factor eIF-4A,putative 
XP_001707536 52357 6 363 Transglutaminase/protease,putative
XP_001707422.1 75433 2 310 VSP
CAA49657.1 8597 6 402 Ubiquitin YES
gi|159113055 28540 2 133 14-3-3 protein YES
XP_001710238.1 97053 2 87 Alcohol dehydrogenase YES
XP_001705755.1 64072 8 461 Arginine deiminase YES
AAN78305.1 48858 2 216 Alpha-tubulin YES
XP_001709357.1 236173 13 986 Axoneme-associated protein GASP-180 
XP_001709475.1 74296 12 882 Bip 
AAA19122.1 71288 7 528 Cytoplasmic 70 kDa heatshock protein YES
XP_001705159.1 25386 2 139 GTP-binding nuclear protein RAN/TC4 
XP_001704962 79444 18 1109 Dynamin YES
BAA06215.1 90464 2 63 Elongation factor 2 YES
XP_001709336.1 48171 3 210 Enolase 
XP_001708232.1 33839 7 430 Carbamate kinase 
AAB18421.1 36280 6 360 Glyceraldehyde 3-phosphate dehydrogenase YES
BAJ33526.1 80770 26 1666 Heatshock protein 90 
XP_001705344.1 72703 21 1457 High cysteine membrane protein Group 5 
EFO65550.1 12530 2 149 Hypothetical protein GLP15_1799 YES
XP_001705592.1 14472 2 148 Hypothetical protein GL50803_5810 
XP_001705607.1 17265 2 90 Hypothetical protein GL50803_16404 
 XP_001706898.1 42334 2 93 Hypothetical protein GL50803_21628 YES
XP_001706436.1 42667 2 134 Hypothetical protein GL50803_9861 YES
XP_001709409 83582 2 57 Hypothetical protein GL50803_16353 YES
XP_001707556 103032 3 133 Hypothetical protein GL50803_16653 YES
XP_001708448.1 127578 7 530 Importin beta-3 subunit
XP_001707838.1 18014 2 135 Peptidyl-prolyl cis-trans isomerase B precursor 
XP_001707782.1 50357 7 616 Protein disulfide isomerase PDI2 YES
XP_001706397.1 76941 2 140 Protein 21.1 YES
BAB58887 20718 2 168 Rab-like protein A
XP_001707035 24410 2 69 RER1-like protein-retention ofER proteins 
XP_001705797.1 20823 2 104 Ribosomal protein L9 YES
XP_001705020.1 21720 3 152 Ribosomal protein S7 
XP_001705652.1 14721 3 121 Ribosomal protein S15A
XP_001707031.1 31659 2 175 Ser/Thr protein kinase 
XP_001704098 71705 3 195 Ser/Thr phosphatase 2A,65kDa reg sub A
AAD51093.1 22464 6 319 Thioredoxin peroxidase homolog YES
XP_001707536.1 52357 2 65 Transglutaminase/protease,putative 
XP_001709079.1 43227 4 259 Translation initiation factor eIF-4A,putative 
XP_001709528.1 88582 4 903 VSP
XP_001708498.1 63009 2 144 VSPAS8 
CAA49657.1 8597 6 442 ubiquitin YES
XP_001706046.1 20820 3 182 Wos2 protein 
XP_001706755.1 28540 2 113 14-3-3 protein YES
Identifiedinin-vitro
reaction
Identifiedinin-vitro
reaction
Supplementary Table 5
Edogenous proteins from trophozoites purifiedby immunoprecipitation
Immunoprecipitationantibody FK2
Immunoprecipitationantibody anti-Lys48
Description
Acssesion Number Mass Peptides Mascot score Description
Acssesion Number Mass Peptides Mascot score
